# Supplementary material for: Modulation of Zebrafish (Danio rerio) Intestinal Mucosal Barrier Function Fed Different Postbiotics and a Probiotic from Lactobacilli
Source: Microorganisms. 2023 Nov 30;11(12):2900. doi: 10.3390/microorganisms11122900 (PMC10745996; doi:10.3390/microorganisms11122900)
Supplement: Supplementary file 1 [file microorganisms-11-02900-s001.zip]

Archive with 1 entries (1 files):
- microorganisms-2683089-supplementary.pdf
